# Supplementary material for: A Schistosoma japonicum MicroRNA Exerts Antitumor Effects Through Inhibition of Both Cell Migration and Angiogenesis by Targeting PGAM1
Source: Front Oncol. 2021 Jun 16;11:652395. doi: 10.3389/fonc.2021.652395 (PMC8242254; doi:10.3389/fonc.2021.652395)
Supplement: Supplementary file 1 [file DataSheet_1.zip]

Archive with 21 entries (20 files):
- Western blot original images/
- Western blot original images/Figure 3C, GAPDH, lane 4-6.tif
- Western blot original images/Figure 3C, PGAM1, lane 4-6.tif
- Western blot original images/Figure 3D, GAPDH, lane 1-3.tif
- Western blot original images/Figure 3D, PGAM1, lane 1-3.tif
- Western blot original images/Figure 4A, Hepa1-6, GAPDH, lane 4-6.tif
- Western blot original images/Figure 4A, Hepa1-6, PGAM1, lane 4-6.tif
- Western blot original images/Figure 4A, HepG2, GAPDH, lane 2-4.tif
- Western blot original images/Figure 4A, HepG2, PGAM1, lane 2-4.tif
- Western blot original images/Figure 5A, GAPDH, lane 1-4.tif
- Western blot original images/Figure 5A, PGAM1, lane 1-4.tif
- Western blot original images/Figure 5B, GAPDH, lane 1-4.tif
- Western blot original images/Figure 5B, PGAM1, lane 1-4.tif
- Western blot original images/Figure S4C  FERMT2 lane12-14.tif
- Western blot original images/Figure S4C GAPDH lane12-14.tif
- Western blot original images/Figure S4D FERMT2 lane11-13.tif
- Western blot original images/Figure S4D GAPDH lane11-13.tif
- Western blot original images/Figure S5A Hepa1-6  FERMT2 lane 6-8.tif
- Western blot original images/Figure S5A Hepa1-6  GAPDH lane 6-8.tif
- Western blot original images/Figure S5A, HepG2, GAPDH, lane 6-8.tif
- Western blot original images/Figure S5A, HepG2, PGAM1, lane 6-8.tif
